# Supplementary material for: Scaffold protein SH3BP2 signalosome is pivotal for immune activation in nephrotic syndrome
Source: JCI Insight. 2024 Feb 8;9(3):e170055. doi: 10.1172/jci.insight.170055 (PMC10967477; doi:10.1172/jci.insight.170055)
Supplement: Supporting data values [file jciinsight-9-170055-s168.xlsx]

## Sheet: Table 7 and Figure 4
Age	Animal ID	Urine albumin/creatinine ratio		Age	Animal ID	Serum Albumin		Age	Animal ID	Serum Creatinine
4 week	Sh3bp2+/+	5.37		4 week	Sh3bp2+/+	2.3		4 week	Sh3bp2+/+	0.0417586
4 week	Sh3bp2+/+	0		4 week	Sh3bp2+/+	2.6		4 week	Sh3bp2+/+	0.103266
4 week	Sh3bp2+/+	2.72		4 week	Sh3bp2+/+	2.1		4 week	Sh3bp2+/+	0.0753429
4 week	Sh3bp2+/+	5.92		4 week	Sh3bp2+/+	2.1		4 week	Sh3bp2+/+	0.0637233
4 week	Sh3bp2+/+	11.96		4 week	Sh3bp2+/+	2.2		4 week	Sh3bp2+/+	0.070427
4 week	Sh3bp2KI/+	3.7		4 week	Sh3bp2+/+	2.3		4 week	Sh3bp2+/+	0.0744859
4 week	Sh3bp2KI/+	6.57		4 week	Sh3bp2+/+	2		4 week	Sh3bp2KI/+	0.0671204
4 week	Sh3bp2KI/+	7.51		4 week	Sh3bp2+/+	2.2		4 week	Sh3bp2KI/+	0.0558312
4 week	Sh3bp2KI/+	8		4 week	Sh3bp2+/+	2.3		4 week	Sh3bp2KI/+	0.0550915
4 week	Sh3bp2KI/+	6.39		4 week	Sh3bp2+/+	2.2		4 week	Sh3bp2KI/+	0.101853
4 week	Sh3bp2KI/KI	10.34		4 week	Sh3bp2KI/+	2.3		4 week	Sh3bp2KI/+	0.0878666
4 week	Sh3bp2KI/KI	32.19		4 week	Sh3bp2KI/+	2.1		4 week	Sh3bp2KI/+	0.0656832
4 week	Sh3bp2KI/KI	41.3		4 week	Sh3bp2KI/+	2.4		4 week	Sh3bp2KI/KI	0.0493317
4 week	Sh3bp2KI/KI	23.44		4 week	Sh3bp2KI/+	2.3		4 week	Sh3bp2KI/KI	0.0797338
4 week	Sh3bp2KI/KI	61.68		4 week	Sh3bp2KI/+	2.4		4 week	Sh3bp2KI/KI	0.061295
				4 week	Sh3bp2KI/+	2.2		4 week	Sh3bp2KI/KI	0.0785594
				4 week	Sh3bp2KI/+	2.2		4 week	Sh3bp2KI/KI	0.0713692
				4 week	Sh3bp2KI/+	2.2		4 week	Sh3bp2KI/KI	0.0652082
				4 week	Sh3bp2KI/+	2.4
				4 week	Sh3bp2KI/+	2.1
				4 week	Sh3bp2KI/KI	2.3
				4 week	Sh3bp2KI/KI	2.1
				4 week	Sh3bp2KI/KI	2.2
				4 week	Sh3bp2KI/KI	2.2
				4 week	Sh3bp2KI/KI	2.1
				4 week	Sh3bp2KI/KI	2.2
				4 week	Sh3bp2KI/KI	2.3
				4 week	Sh3bp2KI/KI	2.2
				4 week	Sh3bp2KI/KI	2.3
12 week	Sh3bp2+/+	4.65		12 week	Sh3bp2+/+	2.6		12 week	Sh3bp2+/+	0.0742757
12 week	Sh3bp2+/+	5.03		12 week	Sh3bp2+/+	3.82		12 week	Sh3bp2+/+	0.0699329
12 week	Sh3bp2+/+	4.11		12 week	Sh3bp2+/+	2.81		12 week	Sh3bp2+/+	0.0656399
12 week	Sh3bp2+/+	4.31		12 week	Sh3bp2+/+	2.64		12 week	Sh3bp2+/+	0.0855262
12 week	Sh3bp2+/+	8.48		12 week	Sh3bp2+/+	2.85		12 week	Sh3bp2+/+	0.0837982
12 week	Sh3bp2KI/+	8.27		12 week	Sh3bp2+/+	3.9		12 week	Sh3bp2+/+	0.0697439
12 week	Sh3bp2KI/+	3.13		12 week	Sh3bp2+/+	2.97		12 week	Sh3bp2KI/+	0.0901632
12 week	Sh3bp2KI/+	7.07		12 week	Sh3bp2+/+	2.27		12 week	Sh3bp2KI/+	0.0712659
12 week	Sh3bp2KI/+	3.16		12 week	Sh3bp2+/+	3.38		12 week	Sh3bp2KI/+	0.0669939
12 week	Sh3bp2KI/+	5.25		12 week	Sh3bp2KI/+	2.9		12 week	Sh3bp2KI/+	0.0677615
12 week	Sh3bp2KI/+	5.6		12 week	Sh3bp2KI/+	2.9		12 week	Sh3bp2KI/+	0.0776192
12 week	Sh3bp2KI/KI	113.78		12 week	Sh3bp2KI/+	3		12 week	Sh3bp2KI/+	0.0694939
12 week	Sh3bp2KI/KI	53.21		12 week	Sh3bp2KI/+	2.7		12 week	Sh3bp2KI/KI	0.0717188
12 week	Sh3bp2KI/KI	79.24		12 week	Sh3bp2KI/+	2.7		12 week	Sh3bp2KI/KI	0.0720737
12 week	Sh3bp2KI/KI	170.97		12 week	Sh3bp2KI/+	1.9		12 week	Sh3bp2KI/KI	0.0938394
12 week	Sh3bp2KI/KI	210.35		12 week	Sh3bp2KI/+	2.8		12 week	Sh3bp2KI/KI	0.061683
				12 week	Sh3bp2KI/+	2.6		12 week	Sh3bp2KI/KI	0.0699014
				12 week	Sh3bp2KI/+	2.6		12 week	Sh3bp2KI/KI	0.0636164
				12 week	Sh3bp2KI/+	2.6
				12 week	Sh3bp2KI/KI	2.5
				12 week	Sh3bp2KI/KI	2.6
				12 week	Sh3bp2KI/KI	2.3
				12 week	Sh3bp2KI/KI	2.1
				12 week	Sh3bp2KI/KI	2.3
				12 week	Sh3bp2KI/KI	2.2
				12 week	Sh3bp2KI/KI	2.8
				12 week	Sh3bp2KI/KI	2.2
				12 week	Sh3bp2KI/KI	2.4
				12 week	Sh3bp2KI/KI	2.1

## Sheet: Table 8
Age	Animal ID	IFN Gamma	IL-1 Alpha	IL-2	IL-6	IL-17	CXCL1 (KC)	MCP-1	MIP-1 alpha	TNF Alpha
4 week	Sh3bp2+/+	BDL	136	BDL	BDL	BDL	115	BDL	BDL	BDL
4 week	Sh3bp2+/+	BDL	28.77	BDL	BDL	BDL	94.13	BDL	BDL	BDL
4 week	Sh3bp2+/+	BDL	271	BDL	3.16	4.64	140	7.78	BDL	BDL
4 week	Sh3bp2+/+	BDL	813	BDL	BDL	4.74	239	BDL	BDL	BDL
4 week	Sh3bp2+/+	BDL	BDL	BDL	BDL	BDL	262	2.73	BDL	BDL
4 week	Sh3bp2+/+	30.41	BDL	16.07	2.81	BDL	360	3.91	72.59	BDL
4 week	Sh3bp2KI/+	BDL	BDL	BDL	9.45	BDL	312	26.66	BDL	BDL
4 week	Sh3bp2KI/+	BDL	BDL	BDL	11.61	BDL	440	49.95	4.34	BDL
4 week	Sh3bp2KI/+	BDL	151	BDL	13.16	9.71	206	81.92	4.34	23.57
4 week	Sh3bp2KI/+	BDL	372	BDL	BDL	BDL	96.82	21.04	BDL	4.96
4 week	Sh3bp2KI/+	22.48	459	14.33	4.73	8.12	133	21.2	71.55	1.89
4 week	Sh3bp2KI/+	BDL	1242	BDL	BDL	7.31	119	24.8	BDL	1.89
4 week	Sh3bp2KI/+	BDL		BDL	BDL	BDL	33.61	15.57	BDL	BDL
4 week	Sh3bp2KI/KI	14.53	79.42	BDL	8.29	4.39	406	75.79	BDL	44.74
4 week	Sh3bp2KI/KI	4.79	80.09	BDL	58	BDL	790	52.64	BDL	12.79
4 week	Sh3bp2KI/KI	15.65	219	3.87	26.5	11.66	411	61.21	BDL	30.25
4 week	Sh3bp2KI/KI	5.33	222	BDL	4.25	7.63	148	60.56	5.46	19.99
4 week	Sh3bp2KI/KI	9.16	227	BDL	11.38	9.77	127	60.56	BDL	19.63
Age	Animal ID	IFN Gamma	IL-1 Alpha	IL-2	IL-6	IL-17	CXCL1 (KC)	MCP-1	MIP-1 alpha	TNF Alpha
12 week	Sh3bp2+/+	BDL	BDL	BDL	BDL	BDL	338	9.14	BDL	BDL
12 week	Sh3bp2+/+	BDL	BDL	BDL	BDL	6.08	55.14	BDL	BDL	BDL
12 week	Sh3bp2+/+	BDL	205	BDL	BDL	4.05	143	2.73	BDL	BDL
12 week	Sh3bp2+/+	BDL	251	BDL	BDL	6.51	26.54	7.78	BDL	BDL
12 week	Sh3bp2+/+	BDL	309	BDL	4.34	BDL	160	BDL	BDL	BDL
12 week	Sh3bp2+/+	BDL	213	BDL	BDL	BDL	130	BDL	BDL	BDL
12 week	Sh3bp2+/+	BDL	20.13	BDL	BDL	BDL	157	BDL	BDL	BDL
12 week	Sh3bp2+/+	BDL	13.17	BDL	BDL	BDL	119	BDL	8.68	BDL
12 week	Sh3bp2KI/+	BDL	BDL	BDL	5.22	BDL	247	16.18	BDL	BDL
12 week	Sh3bp2KI/+	BDL	20.13	BDL	BDL	BDL	103	7.82	BDL	BDL
12 week	Sh3bp2KI/+	BDL	123	BDL	3.16	13.63	114	19.05	14.73	BDL
12 week	Sh3bp2KI/+	BDL	21.53	BDL	3.87	6.08	83.72	9.14	BDL	1.89
12 week	Sh3bp2KI/+	10.85	37.79	BDL	7.2	BDL	128	38.09	BDL	4.96
12 week	Sh3bp2KI/KI	47.79	BDL	19.23	19.25	4.54	263	102	395	137
12 week	Sh3bp2KI/KI	6.46	135	BDL	35.03	214	125	110	BDL	193
12 week	Sh3bp2KI/KI	45.09	279	24.2	63.96	6.88	273	38.97	175	57.15
12 week	Sh3bp2KI/KI	13.32	235	11.92	29.41	3.56	233	244	69.47	147
12 week	Sh3bp2KI/KI	354	223	230	114	52.09	1107	208	863	131
12 week	Sh3bp2KI/KI	BDL	BDL	BDL	55.24	15.9	68.62	90.29	1.5	123
12 week	Sh3bp2KI/KI	BDL	109	BDL	9.64	8.06	73.66	160	36.74	144
12 week	Sh3bp2KI/KI	14.48	BDL	9.26	256	28.85	BDL	93.12	36.75	55.61

## Sheet: Table 9 and Figure 5
Age	Animal ID	Body weight	R_KW	L_KW	Mean Kidney Weight
4 week	Sh3bp2+/+	11.3	0.0875	0.0861	0.0868
4 week	Sh3bp2+/+	10.5	0.0747	0.0702	0.07245
4 week	Sh3bp2+/+	9.6	0.0714	0.0654	0.0684
4 week	Sh3bp2+/+	10.1	0.08	0.0684	0.0742
4 week	Sh3bp2+/+	11.7	0.083	0.0856	0.0843
4 week	Sh3bp2+/+	9.5	0.0678	0.0654	0.0666
4 week	Sh3bp2+/+	11.9	0.0749	0.0694	0.07215
4 week	Sh3bp2+/+	13.5	0.088	0.0943	0.09115
4 week	Sh3bp2+/+	10.3	0.0677	0.0674	0.06755
4 week	Sh3bp2+/+	10	0.0729	0.0617	0.0673
4 week	Sh3bp2+/+	10.8	0.0765	0.0791	0.0778
4 week	Sh3bp2+/+	12	0.0888	0.0891	0.08895
4 week	Sh3bp2KI/+	11.8	0.0868	0.0812	0.084
4 week	Sh3bp2KI/+	12.3	0.0912	0.09	0.0906
4 week	Sh3bp2KI/+	12.4	0.0942	0.0955	0.09485
4 week	Sh3bp2KI/+	12	0.0971	0.1	0.09855
4 week	Sh3bp2KI/+	11.7	0.0949	0.085	0.08995
4 week	Sh3bp2KI/+	11.9	0.0944	0.0892	0.0918
4 week	Sh3bp2KI/+	12	0.096	0.0779	0.08695
4 week	Sh3bp2KI/+	10.3	0.084	0.086	0.085
4 week	Sh3bp2KI/+	11.2	0.0825	0.0777	0.0801
4 week	Sh3bp2KI/+	11.2	0.0829	0.084	0.08345
4 week	Sh3bp2KI/+	15.6	0.1107	0.1056	0.10815
4 week	Sh3bp2KI/+	15.3	0.1164	0.1129	0.11465
4 week	Sh3bp2KI/KI	10.1	0.0859	0.0801	0.083
4 week	Sh3bp2KI/KI	9.6	0.0652	0.0651	0.06515
4 week	Sh3bp2KI/KI	9	0.0686	0.0648	0.0667
4 week	Sh3bp2KI/KI	10	0.0892	0.0892	0.0892
4 week	Sh3bp2KI/KI	9.8	0.0854	0.0833	0.08435
4 week	Sh3bp2KI/KI	10.5	0.0995	0.0916	0.09555
4 week	Sh3bp2KI/KI	9.8	0.0761	0.0743	0.0752
4 week	Sh3bp2KI/KI	9	0.0657	0.0678	0.06675
4 week	Sh3bp2KI/KI	12.6	0.1066	0.0925	0.09955
4 week	Sh3bp2KI/KI	10.1	0.0848	0.078	0.0814
4 week	Sh3bp2KI/KI	10.5	0.0759	0.0708	0.07335
4 week	Sh3bp2KI/KI	10.2	0.073	0.0665	0.06975
12 week	Sh3bp2+/+	19.5	0.1124	0.1115	0.11195
12 week	Sh3bp2+/+	20.6	0.1494	0.139	0.1442
12 week	Sh3bp2+/+	18.6	0.1437	0.1285	0.1361
12 week	Sh3bp2+/+	20.5	0.15	0.1377	0.14385
12 week	Sh3bp2+/+	19.2	0.1239	0.1283	0.1261
12 week	Sh3bp2+/+	18	0.094	0.1028	0.0984
12 week	Sh3bp2+/+	26	0.183	0.1824	0.1827
12 week	Sh3bp2+/+	24.2	0.1521	0.1477	0.1499
12 week	Sh3bp2+/+	24	0.1611	0.1599	0.1605
12 week	Sh3bp2+/+	24.2	0.1733	0.1692	0.17125
12 week	Sh3bp2+/+	24.1	0.1558	0.134	0.1449
12 week	Sh3bp2+/+	25.1	0.1793	0.1854	0.18235
12 week	Sh3bp2KI/+	16.8	0.1016	0.0993	0.10045
12 week	Sh3bp2KI/+	17	0.1117	0.1125	0.1121
12 week	Sh3bp2KI/+	22.1	0.191	0.1792	0.1851
12 week	Sh3bp2KI/+	20.3	0.125	0.1271	0.12605
12 week	Sh3bp2KI/+	21.7	0.1625	0.1516	0.15705
12 week	Sh3bp2KI/+	19.2	0.1245	0.1298	0.12715
12 week	Sh3bp2KI/+	23.6	0.1565	0.1518	0.15415
12 week	Sh3bp2KI/+	21	0.1341	0.1273	0.1307
12 week	Sh3bp2KI/+	24	0.1508	0.1631	0.15695
12 week	Sh3bp2KI/+	24	0.1399	0.1407	0.1403
12 week	Sh3bp2KI/+	29.6	0.2655	0.2488	0.25715
12 week	Sh3bp2KI/+	27	0.2203	0.2604	0.24035
12 week	Sh3bp2KI/KI	14.6	0.1011	0.1038	0.10245
12 week	Sh3bp2KI/KI	15.8	0.118	0.1161	0.11705
12 week	Sh3bp2KI/KI	14.4	0.117	0.1181	0.11755
12 week	Sh3bp2KI/KI	12.5	0.0994	0.0941	0.09675
12 week	Sh3bp2KI/KI	15.8	0.1265	0.1272	0.12685
12 week	Sh3bp2KI/KI	11.7	0.1137	0.1156	0.11465
12 week	Sh3bp2KI/KI	15.3	0.1216	0.1206	0.1211
12 week	Sh3bp2KI/KI	21	0.1759	0.1933	0.1846
12 week	Sh3bp2KI/KI	16.8	0.1296	0.13	0.1298
12 week	Sh3bp2KI/KI	19.9	0.1728	0.161	0.1669
12 week	Sh3bp2KI/KI	19.5	0.1582	0.1601	0.15915
12 week	Sh3bp2KI/KI	21.4	0.2027	0.1961	0.1994
12 week	Sh3bp2KI/KI	21.9	0.2157	0.1916	0.20365

## Sheet: Table 10 and Figure 6
Age	Animal ID	Mesangial Score		Age	Animal ID	Filtration Slits/ GBM length
4 week	Sh3bp2+/+	0.34		4 week	Sh3bp2+/+	1.74159
4 week	Sh3bp2+/+	0.28		4 week	Sh3bp2+/+	1.94654
4 week	Sh3bp2+/+	0.56		4 week	Sh3bp2+/+	1.78972
4 week	Sh3bp2+/+	0.46		4 week	Sh3bp2KI/+	2.14069
4 week	Sh3bp2KI/+	1.12		4 week	Sh3bp2KI/+	1.86362
4 week	Sh3bp2KI/+	0.88		4 week	Sh3bp2KI/+	2.01674
4 week	Sh3bp2KI/+	1.14		4 week	Sh3bp2KI/KI	1.9517
4 week	Sh3bp2KI/+	1.28		4 week	Sh3bp2KI/KI	1.66641
4 week	Sh3bp2KI/KI	1.78		4 week	Sh3bp2KI/KI	1.72495
4 week	Sh3bp2KI/KI	1.54
4 week	Sh3bp2KI/KI	1.66
4 week	Sh3bp2KI/KI	1.62
12 week	Sh3bp2+/+	0.46		12 week	Sh3bp2+/+	1.69996
12 week	Sh3bp2+/+	0.16		12 week	Sh3bp2+/+	1.56472
12 week	Sh3bp2+/+	0.78		12 week	Sh3bp2+/+	1.69545
12 week	Sh3bp2KI/+	0.62		12 week	Sh3bp2KI/+	1.54248
12 week	Sh3bp2KI/+	0.96		12 week	Sh3bp2KI/+	1.54317
12 week	Sh3bp2KI/+	0.78		12 week	Sh3bp2KI/+	1.44597
12 week	Sh3bp2KI/KI	1.24		12 week	Sh3bp2KI/KI	1.38306
12 week	Sh3bp2KI/KI	1.16		12 week	Sh3bp2KI/KI	1.14174
12 week	Sh3bp2KI/KI	1.6		12 week	Sh3bp2KI/KI	1.48043

## Sheet: Table 11 and Figure 7
Age	Animal ID	Integrated density_Sh3bp2	Integrated density_Plcg2	Integrated density_Vav2
12 week	Sh3bp2+/+	18984	41412.5	21562.1
12 week	Sh3bp2+/+	39995.5	69837.5	15707.3
12 week	Sh3bp2+/+	50091.3	113768	5110.73
12 week	Sh3bp2+/+	14641	53360.4	2220.14
12 week	Sh3bp2+/+	56139.7	45343.6
12 week	Sh3bp2KI/+	18009.3	68262.6	23739.5
12 week	Sh3bp2KI/+	29021	107038	16583
12 week	Sh3bp2KI/+	36819.8	83841.4	21873.7
12 week	Sh3bp2KI/+	62735	75465.6	11627.2
12 week	Sh3bp2KI/+	100825	79632.5
12 week	Sh3bp2KI/KI	137951	253090	33337.1
12 week	Sh3bp2KI/KI	92125.3	338263	14463.5
12 week	Sh3bp2KI/KI	99533.1	201292	40438.1
12 week	Sh3bp2KI/KI	51955.8	384307	38287.8
12 week	Sh3bp2KI/KI	93445.2	288424

## Sheet: Urine Creatinine
Age	Animal ID	Urine Creatinine
4 week	Sh3bp2+/+	19.5584
4 week	Sh3bp2+/+	15.6897
4 week	Sh3bp2+/+	34.6034
4 week	Sh3bp2+/+	31.5944
4 week	Sh3bp2+/+	47.9289
4 week	Sh3bp2KI/+	30.3048
4 week	Sh3bp2KI/+	35.0333
4 week	Sh3bp2KI/+	45.7796
4 week	Sh3bp2KI/+	22.1376
4 week	Sh3bp2KI/+	36.7527
4 week	Sh3bp2KI/KI	32
4 week	Sh3bp2KI/KI	41.6258
4 week	Sh3bp2KI/KI	14.529
4 week	Sh3bp2KI/KI	11.5183
4 week	Sh3bp2KI/KI	12.8086
12 week	Sh3bp2+/+	29.0153
12 week	Sh3bp2+/+	39.7617
12 week	Sh3bp2+/+	33.7437
12 week	Sh3bp2+/+	37.1825
12 week	Sh3bp2+/+	60.3947
12 week	Sh3bp2KI/+	54.8066
12 week	Sh3bp2KI/+	19.9883
12 week	Sh3bp2KI/+	13.9703
12 week	Sh3bp2KI/+	55.2365
12 week	Sh3bp2KI/+	46.6394
12 week	Sh3bp2KI/KI	36.0344
12 week	Sh3bp2KI/KI	30.443
12 week	Sh3bp2KI/KI	29.1527
12 week	Sh3bp2KI/KI	20.1204
12 week	Sh3bp2KI/KI	17.9699
